# Supplementary material for: Effect of late sodium current inhibition on MRI measured diastolic dysfunction in aortic stenosis: a pilot study
Source: BMC Res Notes. 2016 Feb 4;9:64. doi: 10.1186/s13104-016-1874-0 (PMC4743087; doi:10.1186/s13104-016-1874-0)
Supplement: Supplementary file 2 — 10.1186/s13104-016-1874-0 Secondary endpoint measures for FAS population: baseline vs. week-6 vs. week-10 (n=13). [file 13104_2016_1874_MOESM2_ESM.xls]

## Sheet: Sheet1
Patient ID	PEDSR_global_visit1	PEDSR_global_visit3	PEDSR_global_visit4	MPR_visit1	MPR_visit3	MPR_visit4	Cut_MPR
1	0.85	1.62	0.74	2.19	2.41		1
2	0.52	0.53	0.48	2.79	2.37	2.3	2
3	0.92	0.7	1.27	2.82	2.48		2
4	0.67	0.76	0.66	3.09	2.94	1.97	2
5				2.54
6	0.98	0.89	0.92	2.38	2.9	1.55	1
7	1.04	0.81	0.69	3.2	3.18	2.48	2
8	0.85	0.86	0.76	2.73	2.7	2.74	1
9	0.78	0.29		3.11	1.36	3.34	2
11	0.87	0.88	0.85	3.99	2.87	2.35	2
12	0.81	0.81	0.61	3.07	2.3	2.63	2
13	0.48	0.99		2.56	3.88		1
14	0.82	1	0.73	1.59	2.12	3.64	1
15	0.78	0.73		2.96	2.04		2
16	0.97	0.99	0.92	2.06	1.69	2.4	1
17				1.94
18
19
20	0.79	0.84	1.11	1.63	2.53	2.36	1
